# Supplementary material for: A Cisplatin-Based Prodrug Inhibits Nucleotide Excision Repair Independently of Chromatin Accessibility to Overcome Resistance
Source: Biomolecules. 2026 Apr 7;16(4):542. doi: 10.3390/biom16040542 (PMC13113776; doi:10.3390/biom16040542)
Supplement: Supplementary file 1 [file biomolecules-16-00542-s001.zip]

Archive with 1 entries (1 files):
- biomolecules-4189566-supplementary.pdf
